# Supplementary material for: Oncogenic Kras-Mediated Cytokine CCL15 Regulates Pancreatic Cancer Cell Migration and Invasion through ROS
Source: Cancers (Basel). 2022 Apr 26;14(9):2153. doi: 10.3390/cancers14092153 (PMC9104113; doi:10.3390/cancers14092153)
Supplement: Supplementary file 1 [file cancers-14-02153-s001.zip]

Archive with 4 entries (3 files):
- cancers-1674348-supplementary figure.pdf
- File S1/
- File S1/original blots-main text.pdf
- File S1/original blots-supplementary figures.pdf
